# Supplementary material for: The Poly-Glutamate Motif of GmMATE4 Regulates Its Isoflavone Transport Activity
Source: Membranes (Basel). 2022 Feb 10;12(2):206. doi: 10.3390/membranes12020206 (PMC8880658; doi:10.3390/membranes12020206)
Supplement: Supplementary file 1 [file membranes-12-00206-s001.zip]

Archive with 1 entries (1 files):
- membranes-1563222-supplementary.pdf
